# Supplementary material for: Perceived risk and associated factors of healthcare waste in selected hospitals of Kathmandu, Nepal
Source: PLoS One. 2020 Jul 13;15(7):e0235982. doi: 10.1371/journal.pone.0235982 (PMC7357750; doi:10.1371/journal.pone.0235982)
Supplement: S1 Data — (XLSX) [file pone.0235982.s001.xlsx]

## Sheet: Entry Sheet
Form_No	Age	Sex	Ethnicity	Education	M_status	Religion	Hos_Types	Department	Experience	M_income	Hos_beds	Training	Q13_years	Q14	Q15_1	Q15_2	Q15_3	Q15_4	Q16_1	Q16_2	Q16_3	Q17	Q18	Q19	Q20_1	Q20_2	Q21_1	Q21_2	Q22	Q23	Q24_1	Q24_2	Q25	Q26_1	Q26_2	Q26_3	Q27	Q28_1	Q28_2	Q28_3	Q29	Q30	Q31	Q32	Q33	Q34	Q35	Q36	Q37
1	50	1	6	1	2	1	1	1	28	24000	320	2		1	1	2			1			1	2	1	1		99		1	99	3		2	1			3	1			2	2	2	2	2	1	1	4	1
2	39	2	5	2	2	1	1	2	22	18000	320	1	10	1	1	2	3		2	3	4	1	1	1	1		99		2	3	4		2	1			2	1			1	2	4	2	2	2	2	2	1
3	40	2	5	1	2	1	1	3	30	27000	320	1	11	1	1				99			1	1	1	1		2		4	4	2		1	1			3	1			2	2	3	2	1	2	1	3	3
4	54	1	6	3	2	1	1	4	13	22000	320	2		1	1	2	4		4	5		1	1	1	2		5		1	6	2	4	1	2			3	1			1	1	4	1	3	1	1	2	1
5	46	1	5	1	2	1	1	2	22	18000	320	1	10	1	2	3			6			1	1	1	1		2	4	1	99	4		1	1			2	1			4	2	4	1	1	2	2	2	1
6	40	2	5	1	2	1	1	5	22	18000	320	1	10	1	5	3	2		4			1	1	1	3		99		1	5	2		1	1			2	1			1	2	4	1	1	1	1	1	2
7	52	2	5	1	2	1	1	6	30	18000	320	1	11	1	2	1			4	5		1	1	1	1		5	6	3	6	2		1	2	1		1	1	3		2	2	4	2	4	2	2	2	1
8	40	2	5	1	2	1	1	7	22	18000	320	1	10	1	1				4	5		2		1	3		6		6	6	4		2	1			1	1			1	2	3	2	2	1	1	4	3
9	46	1	2	3	2	2	1	8	24	10000	320	2		1	1	4			4	2		1	2	1	3		4		1	6	4		2	2			3	1			4	2	4	3	2	1	2	4	2
10	44	2	6	1	2	1	1	8	10	18000	320	2		1	2	1			6	4		1	1	1	3		99		6	6	2		1	3			3	1			1	2	4	2	2	1	2	2	2
11	53	2	3	1	2	1	1	2	25	30000	320	2		2	99				99			2		2			99		99	99	2		2	1			99	99			2	3	3	2	2	2	1	3	3
12	44	2	5	1	2	1	1	3	24	18000	320	2		1	3	1	2	5	4			1	1	1	1		4		1	6	4		1	1			2	1			2	2	5	1	3	1	1	4	2
13	37	2	5	2	2	1	1	3	5	9700	320	2		1	2	1			4	5		1	2	1	1		5	6	6	6	2		2	1			1	1			1	3	4	1	3	1	1	2	2
14	34	2	6	3	2	1	1	3	7	10000	320	2		1	4	1	2		4	5	6	1	2	1	3		4		3	6	4		1	1			3	2	3	1	4	2	5	1	1	1	1	5	1
15	50	2	2	1	2	1	1	3	12	9500	320	2		1	1	2			4	6		1	1	1	3		4		1	6	1	4	1	3			4	1			1	2	5	3	1	1	1	5	4
16	36	2	6	1	2	1	1	3	5	9000	320	2		1	6	2			1			1	2	1	1		5		1	4	4		2	2			4	1			1	3	1	1	2	1	1	2	3
17	53	2	6	3	2	1	1	2	25	18000	320	1	10	1	2	1	3		6	4		1	1	1	1	3	99		99	6	3	4	2	1			3	1			1	3	5	2	1	1	2	3	2
18	36	2	6	2	2	1	1	3	6	9700	320	2		1	2				6	4	5	1	3	1	3	1	5		1	6	2	4	2	2			2	1			4	2	3	1	1	1	1	4	1
19	54	2	5	1	2	1	1	3	26	18000	320	1	11	1	3	2	1		2	6		1	3	1	1	3	6		6	6	3		2	1			3	1			3	4	4	3	2	2	1	4	2
20	40	2	6	3	2	1	1	3	2	9700	320	2		1	1	2			6			1	3	1	1	3	5		1	6	2	4	2	2			1	1			4	1	4	1	3	1	1	5	1
21	56	2	6	1	2	1	1	9	23	15000	320	2		1	1				3	4	6	1	1	1	3	1	6		6	6	4		1	2			2	1			1	3	3	1	1	1	1	3	1
22	55	1	6	3	2	1	1	8	5	9000	320	2		1	1	2			5	2		1	2	1	1		5		1	2	4		1	2			1	1			2	1	5	5	2	1	1	4	2
23	52	1	5	2	2	1	1	8	28	18000	320	1	10	1	2	1			2	6		2		1	1	3	6		6	6	2		1	1			3	1			3	3	5	1	2	1	1	2	2
24	35	2	5	3	2	1	1	3	6	9700	320	2		1	1	3	2	5	4			1	2	1	1	1	6		6	5	1	4	1	1			3	1			3	2	5	3	1	1	2	2	2
25	40	2	6	2	2	1	1	3	15	18000	320	1	8	1	2				4			1	3	1	2		1		4	6	3		1	2			3	1	3		2	1	5	1	4	1	2	2	1
26	45	2	2	2	2	1	1	6	22	19000	320	2		1	1	2			4			1	1	1	1		6		6	6	4	1	2	1			4	1			1	2	4	2	2	1	1	4	1
27	50	2	5	1	2	1	1	10	21	18000	320	1	10	1	5	4			6			2		2			4	5	2	6	2		2	1			1	1			1	4	2	3	2	2	1	3	4
28	45	2	5	3	2	1	1	3	3	9700	320	2		1	2	1			4	6		1	2	1	1	3	4		2	3	4		1	2			4	1			3	2	4	4	2	1	1	2	1
29	35	2	2	1	2	2	1	11	10	9700	320	2		1	2	1			2	6	4	1	3	1	1		6		6	6	1		1	1			4	1			1	3	5	1	3	1	1	2	1
30	40	2	5	1	2	1	1	3	22	18000	320	1	12	1	6				4	6		1	1	1	1		1		4	6	2	4	1	1			1	1			1	2	5	2	3	1	2	2	1
31	42	2	5	1	2	3	1	3	8	10000	320	2		1	99				99			1	3	1	3	1	4		3	4	2	4	1	3			4	1			4	3	2	2	2	1	2	3	1
32	43	2	6	3	2	1	1	6	24	18000	320	2		1	2				6	3	2	1	1	1	2		99		5	6	1		1	3			3	1	2		1	2	5	2	2	1	1	2	1
33	46	2	6	2	2	1	1	3	10	9000	320	2		1	1				2	6	4	1	1	1	3	1	99		1	6	2	4	1	1			1	1	4		1	1	4	3	3	2	1	5	1
34	47	1	5	3	2	1	1	11	26	17000	320	1	10	1	4	2			4	6	5	1	2	1	3	1	5		1	6	3		1	2			3	1			1	1	4	3	3	3	1	2	1
35	30	2	6	3	2	1	1	3	15	17000	320	1	8	1	3	2	4		1			1	1	1	3		5		1	6	4		1	4	4		1	1	3		1	2	4	2	2	1	2	4	1
36	46	1	5	3	2	1	1	12	24	17000	320	2		1	1	2			4	5		1	2	1	3		5		1	6	4		1	3	4		3	1			3	2	4	2	1	1	1	1	1
37	55	1	6	2	2	1	1	12	23	18000	320	1	10	1	6	1			5	4		1	3	1	1		99		1	6	4		1	1			3	1			1	3	5	1	2	1	1	2	1
38	24	2	5	2	1	1	1	13	3	9700	320	2		1	2	1			4	5		2		2			6		6	6	1		2	1			1	1	4		3	2	3	3	3	1	1	4	4
39	52	2	6	1	1	1	1	3	32	19000	320	1	11	1	3	1			4			1	1	1	1		6		6	5	3	4	1	3			3	1			1	2	3	1	1	1	1	4	1
40	50	1	5	2	2	1	1	2	27	18000	320	1	8	1	5	3	2		7	2	4	1	3	1	1		5		1	2	1	2	1	1			3	1			1	2	4	2	1	1	1	2	1
41	40	2	6	3	2	1	1	11	11	20000	320	2		1	4	1	3		6	4		1	2	1	3		6		6	6	4		1	2	3		3	3	1		1	2	4	1	2	1	1	2	1
42	42	2	2	1	2	2	1	3	12	22000	320	2		1	2	5			2	6		1	1	1	3		1		1	4	4		1	3	1		3	1	2	3	2	2	4	1	1	1	1	4	1
43	42	2	6	1	2	1	1	3	22	18000	320	1	10	1	2				4			1	1	1	1		6		6	1	2	4	1	3			4	1			1	2	5	1	1	1	1	2	1
44	55	2	6	1	2	1	1	11	30	16000	320	2		1	2	1	3		6	3		1	1	1	1		4		1	1	2	4	1	3	4		4	1	3		1	2	5	1	1	1	1	2	1
45	44	2	6	2	2	1	1	8	28	18000	320	1	10	1	3	2			6	4		1	1	1	1		4		1	6	4	2	1	1	3		3	1			1	2	5	2	2	1	1	3	1
46	56	1	5	2	2	1	1	12	22	18000	320	1	11	1	1	2			4	8		1	1	1	1		4		1	6	4		1	1			1	1			2	2	2	2	2	1	1	4	2
47	44	1	5	3	2	1	1	8	24	18000	320	1	2	1	1	2			4			1	1	1	1		1		2	4	2		1	1			1	1			2	3	3	4	3	2	1	2	1
48	35	1	6	3	2	1	1	8	9	9700	320	2		1	2	1			4	5		1	1	1	1		3		1	6	4		1	3			2	1			1	2	4	1	2	1	2	4	1
49	44	2	6	3	3	1	1	8	6	9700	320	2		1	1	2			5	4		1	3	1	3		99		99	6	3	4	1	3			3	2	1		1	3	4	2	3	1	1	2	1
50	50	1	5	2	2	1	1	8	13	18000	320	1	10	1	2	1			2	6	4	1	2	1	1		6		6	6	4		2	1			3	3	2	1	1	3	4	1	1	1	1	3	1
51	33	2	6	2	2	1	1	3	4	9700	320	2		1	2	1			6			1	2	1	1		5		1	6	4		1	1			3	1			1	2	4	1	2	1	1	2	1
52	45	2	6	3	2	1	1	3	16	18000	320	2		1	3	6			4	5	2	1	2	1	1		5		1	99	1	2	1	1	3	4	4	1			1	2	5	1	2	1	1	2	3
53	43	1	5	3	2	2	1	8	16	18000	320	2		1	6	1	2		2	6	4	1	2	2			99		99	6	1	4	2	1			4	1	2		4	3	2	1	2	1	3	5	1
54	45	1	6	3	2	1	1	8	22	23000	320	2		1	2	1			4			1	1	1	1		99		99	6	1		1	2			4	1			2	2	2	2	2	1	1	2	1
55	52	2	6	3	2	1	1	3	22	18000	320	2		1	3	2	1		5	4		1	3	1	1		4	5	5	6	4		1	1			3	1			2	3	2	2	3	1	1	3	1
56	40	1	5	2	2	1	1	3	27	18000	320	2		1	3	2	1		4	5		1	1	1	1	1	6		6	6	2	4	1	1			4	1			2	3	3	1	1	1	1	3	2
57	25	2	5	3	1	1	1	3	1	9700	320	2		1	2	1			6	5	4	1	1	1	1		5		1	6	2	4	1	1			3	1			2	2	4	1	3	1	1	2	1
58	39	2	6	3	2	1	1	3	10	17000	320	2		1	2	1			4			1	1	1	3		5		6	6	3		1	3			4	1			3	2	4	2	3	1	1	5	1
59	27	2	2	3	1	2	1	3	3	9700	320	2		1	2	1			6	4	2	1	2	1	1		4		1	6	1	3	1	2			1	1			3	2	3	4	4	2	2	3	2
60	52	1	6	3	2	1	1	8	5	18000	320	2		1	2	1			2	6	4	1	2	1	3		99		99	1	4		2	1			2	1			3	3	2	3	3	1	1	2	1
61	49	1	6	1	2	1	2	2	13	17000	784	2		1	7	1	2		6	4		1	1	1	1		4		3	1	1		1	2	4		3	1			1	2	4	2	2	2	1	4	2
62	58	2	6	1	2	1	2	2	11	17000	784	1	1	1	1	2	3		4			1	1	1	1		1		1	1	1	2	1	3			3	1			2	2	4	2	2	2	2	2	2
63	39	2	2	1	5	1	2	8	6	16000	784	1	6	1	1	6	2		2	9		1	1	1	1		99		1	3	1		1	2			2	1	4		1	3	2	1	1	2	1	2	2
64	43	2	2	3	2	1	2	3	18	18000	784	2		1	3	2	1		4	9		1	3	1	1		99		6	6	4		1	2			3	1			2	3	3	3	2	2	2	3	2
65	36	2	5	3	2	1	2	3	15	20000	784	1	4	1	2	1			4	6		1	1	1	1		5		1	1	1		1	2			2	1			1	1	4	3	3	1	1	4	1
66	28	2	6	3	2	1	2	2	10	10000	784	2		1	99				99			1	1	1	3		6		6	5	2	4	1	1			3	1			2	3	4	2	2	2	2	4	2
67	33	2	6	2	2	1	2	3	16	18000	784	1	1	1	1	2			4	6		1	1	1	1	1	5		1	1	4		1	3			2	1	4		1	1	4	1	3	1	1	2	1
68	40	2	2	3	2	2	2	3	9	16000	784	1	6	1	3	2	1		9	4	5	1	1	1	3		4	5	1	1	1		1	1			1	1			1	1	4	3	2	1	1	4	1
69	42	2	6	3	2	1	2	10	17	18000	784	1	1	1	4				4	5		1	1	1	3		5		1	3	1	2	1	1	2		3	4	1		1	1	4	1	1	1	1	4	1
70	44	2	6	3	2	1	2	3	7	10000	784	1	1	1	1	2	5	3	4	6		1	2	1	1		4		1	1	1	3	1	1	3	4	1	1			4	1	5	3	1	1	1	3	3
71	36	2	6	2	2	1	2	3	20	20000	784	1	1	1	1	5			4			1	2	1	1		5		1	1	1	3	1	1			3	3	1	4	2	2	4	2	2	1	1	3	2
72	42	2	6	3	2	1	2	11	10	18000	784	1	2	1	2	1	3		9	4		1	1	1	2		4	5	1	1	1	2	1	1	4		3	1			1	1	4	1	1	1	1	4	1
73	40	2	6	2	2	1	2	11	12	18000	784	1	2	1	2	1	3		4	6		1	1	1	1		5		1	1	2		1	2			1	1	4		1	1	5	2	1	1	1	4	1
74	32	2	5	3	2	1	2	4	3	14000	784	1	1	1	2	1			4			1	1	1	3		5		1	1	4		1	1			3	1			2	1	4	1	1	1	1	4	1
75	34	2	5	2	2	1	2	2	7	15000	784	1	1	1	3	2	1		4			1	1	1	3		4	5	1	1	4		1	3	2		3	1			1	1	4	4	2	1	1	2	1
76	30	2	2	1	4	1	2	3	5	15000	784	1	1	1	2	1			9	4		1	2	1	3		4	5	1	1	4		1	2			3	1			2	2	2	3	2	2	2	3	2
77	47	2	6	2	2	1	2	7	18	17000	784	1	3	1	1	2	3		2	4		1	1	1	1	3	4	5	1	1	1		1	2			3	1			1	1	5	1	1	1	1	4	1
78	47	2	6	1	4	1	2	3	18	18000	784	2		1	2	1			4			1	1	1	1		4		1	1	2		2	1			3	1			4	2	4	2	2	1	1	4	2
79	44	2	6	1	2	1	2	3	7	16000	784	1	1	1	2	1	3		4			1	1	1	3		4		1	4	1	2	1	1	3		3	4	1		1	1	2	2	1	1	1	4	1
80	30	2	2	2	2	1	2	6	16	18000	784	1	6	1	3	2			4			1	1	1	3		2		1	1	4		1	1			1	1			2	2	4	3	3	2	2	4	2
81	57	2	6	1	3	1	2	8	17	14000	784	1	1	1	2				9			1	2	1	1		6		6	5	3		1	1	4		1	4			2	2	3	4	2	2	2	3	4
82	32	2	6	3	2	1	2	2	5	15000	784	1	1	1	1	2			4			1	1	1	1	3	2		1	4	4		1	2			2	1	4		1	1	4	2	2	2	1	4	1
83	35	2	6	3	2	1	2	2	3	15000	784	2		1	2	7			6			1	1	1	2		1		2	6	2		1	2			1	1			2	2	4	2	2	2	2	2	2
84	26	2	6	2	2	1	2	3	6	9500	784	1	1	1	5	2	1	3	9	4		1	2	1	2		4		1	1	4		1	3			3	1			2	2	4	2	3	2	2	2	2
85	44	2	6	3	2	1	2	3	20	19000	784	1	1	1	3	1			4			1	3	1	1	3	2		1	1	2		1	1	2		3	1			1	1	4	3	1	1	1	2	2
86	38	2	3	1	2	1	2	6	8	17000	784	1	1	1	2	3	1		4			1	1	1	1		5		3	6	2	4	1	3	4		3	1	4		2	2	4	2	3	2	2	2	2
87	31	2	6	3	2	1	2	2	11	16000	784	2		1	5	2	1		9	4		1	1	1	1		5		1	1	1		1	2			3	1			2	2	4	2	2	2	2	4	2
88	40	2	3	3	2	1	2	2	15	18000	784	2		1	99				99			1	1	1	3		2		1	5	3		1	2			1	1			2	2	4	2	3	1	1	4	1
89	40	2	6	3	2	1	2	13	7	11000	784	1	1	1	2	1			4	5		1	1	1	1		4		1	1	1		1	1			1	4			4	2	4	1	2	1	2	1	2
90	24	2	5	2	2	1	2	3	4	15000	784	1	4	1	2	1	5		9	4		1	2	1	3		4	5	1	1	1	4	1	1	3	4	3	1	4		1	1	4	1	1	1	1	4	1
91	35	2	2	3	2	2	2	3	17	17000	784	1	1	1	2	1	5		9	5	4	1	1	1	3		4	5	1	1	1		1	2			3	1			1	1	5	1	1	1	1	2	1
92	23	1	5	4	1	1	2	2	3	16000	784	1	1	1	5	2	1		9	4		1	1	1	1		5		1	1	3		1	2			2	1	4		1	1	4	2	2	1	1	4	1
93	29	2	6	3	2	1	2	4	6	15000	784	1	6	1	1	2			4	9		1	1	1	1		4	5	1	1	4		1	1			3	1			1	2	4	2	3	1	1	4	1
94	30	1	5	4	2	1	2	2	6	16000	784	1	1	1	1	2	3		4			1	1	1	1		4	5	1	1	3		1	1			1	1			1	1	5	2	2	2	1	4	1
95	27	2	6	3	2	1	2	8	7	12000	784	1	6	1	1	2	3		2	4		1	2	1	3		4		1	1	1	2	1	1			2	1	4		2	2	4	3	4	2	2	4	2
96	38	2	6	3	2	1	2	2	5	16000	784	1	6	1	1	2			4			1	1	1	1	3	5	4	1	1	1		1	1			1	1			3	2	3	3	2	2	2	3	2
97	35	2	6	3	2	1	2	2	6	17000	784	1	1	1	2	1			9	5	4	1	1	1	3	1	5	4	1	1	1		1	1			2	1	2	4	1	1	5	1	2	1	1	1	1
98	42	2	5	1	2	1	2	3	9	16000	784	1	1	1	6	2	1		9	4		1	1	1	3		5		1	1	4	2	1	2			3	1	4		1	2	3	2	2	1	2	4	2
99	59	1	6	1	2	1	2	13	9	16000	784	1	1	1	2	1			9	4		1	1	1	1		4		1	4	4		1	1			3	1	3		2	2	4	2	2	2	2	4	2
100	40	2	6	3	2	1	2	2	4	11000	784	2		1	7	4			1			1	1	1	3		2		1	1	2	3	1	1	2		3	1			1	1	4	1	1	1	1	2	2
101	50	2	2	1	2	1	2	3	18	12000	784	1	1	1	1	2			4			1	1	1	1		4		1	1	3		1	2			1	1			1	1	4	2	2	1	1	4	1
102	53	2	6	1	2	1	2	3	17	12000	784	1	1	1	2	3			4			1	1	1	1		4		1	1	3		1	2			1	1	4		1	1	5	2	2	1	1	4	1
103	48	1	6	3	2	1	2	8	2	16000	784	2		1	2	1			4			1	2	1	2		4		2	3	2		2	1			2	3			2	2	3	3	3	2	2	2	2
104	55	1	6	3	4	1	2	2	9	20000	784	1	1	1	1	2			4			1	1	1	1		4		1	1	1		1	1			1	1			3	2	3	3	2	2	2	3	2
105	58	1	2	2	2	2	2	3	10	16000	784	1	1	1	6	4	2		4	5		1	2	1	2		4		1	1	2	3	1	2			1	1			2	2	4	4	4	2	2	2	1
106	40	2	5	1	2	3	2	4	15	16000	784	1	6	1	1	2	3		4			1	1	1	1		5		4	4	4		1	3			3	1	3		2	3	4	4	2	2	2	2	2
107	43	2	6	2	5	1	2	3	15	17000	784	1	6	1	1	2			4			1	1	1	3		4		1	1	1		1	2			3	1	4		1	1	5	2	2	1	1	2	1
108	35	2	5	2	2	1	2	10	20	17000	784	1	6	1	1	2			4			1	1	1	3		4		1	1	1		1	2			3	1			1	1	4	2	2	1	1	2	2
109	51	2	6	1	2	1	2	3	14	11000	784	1	1	1	2	1			6	9		1	2	1	2		4		1	3	2		1	2			1	1			2	2	3	4	2	2	1	2	2
110	38	2	6	2	2	1	2	3	7	11000	784	1	6	1	7	1	5		4	6		1	1	1	3		4	5	1	1	2	4	1	2			3	1	4		1	1	5	1	2	1	1	5	1
111	39	2	6	3	2	1	2	11	13	18000	784	1	1	1	5	1	2		4	5	6	1	1	1	1		5		1	1	1	4	1	2	1		3	4	1		1	1	4	2	2	1	1	4	1
112	30	2	5	3	1	1	2	2	6	18000	784	1	1	1	1	2	5		5	4		1	1	1	3	2	4	5	1	1	2	1	1	2	1	3	3	1	2		2	2	4	1	1	1	1	4	1
113	30	2	6	4	2	1	2	6	3	15000	784	1	1	1	2	1			9	4	6	1	1	1	1		5		1	1	4		1	1			3	4	1		1	1	4	1	1	1	1	2	1
114	55	2	6	1	2	1	2	6	22	15000	784	1	1	1	2	1			4	6		1	1	1	3	1	99		2	5	2		1	1			1	1			1	1	4	1	1	1	1	2	1
115	41	2	6	3	2	1	2	6	21	11000	784	1	6	1	1	2	5		4	6		1	1	1	1	3	2		1	1	4	1	1	2			3	1			1	1	5	1	2	1	1	2	1
116	37	2	6	3	2	1	2	6	13	17000	784	1	1	1	1	2			4	6		1	1	1	1		3		1	4	3		2	2			3	1			1	3	3	1	2	1	2	3	2
117	52	1	6	3	4	1	2	8	2	11000	784	2		2	99				4			1	2	1	2		6		6	5	1		2	1			2	3			4	3	2	4	3	2	2	3	2
118	25	1	5	1	1	1	2	2	1	11000	784	2		2	99				99			1	2	1	3		99		99	6	2		2	1			1	1			3	3	3	3	3	2	2	3	4
119	54	1	6	2	2	1	2	2	10	16000	784	2		1	2	1			6			2		1	2		2		3	5	1		2	1			2	1			4	3	2	3	3	2	2	2	2
120	51	1	6	1	4	1	2	7	7	18000	784	1	6	1	3	2			4			1	1	1	1		4		1	1	3	1	1	1	2		3	1			2	2	4	3	2	1	1	4	1
[truncated: 18 more columns]

## Sheet: Coding
Sex		Caste		Education status		M_status		Religion		Hos types		Department		Waste_training		Q15. general waste		Q16. Infectious		Q28. Unmanaged waste			Q51
1	M	1	Dalit			1	Unmarried	1	Hindu	1	Public	1	Pharmacy	1	Yes	1	Paper	1	Food waste	1	Communicate disease, infection, diarohea, cholera		1	one time
2	F	2	Disadvantaged Janajatis			2	Married	2	Buddhist	2	Private	2	Housekeeping	2	No	2	plastic/cover of materials	2	syringe	2	Environment pollution		2	two
		3	Disadvantaged Non-dalit Terai caste			3	Divorce	3	Christian			3	ward	99	Donot know	3	Food	3	glass	3	Foul smell		3	three
		4	Religious Minorities			4	Seperated	4	muslim	1	Kanti	4	Administration/academic			4	dry cotton	4	blood/dressing pads/gauge/lab /placenta	4	Needle stick injury		4	> three
		5	Relatively advantaged Janajatis			5	Widow	5	others	2	KMC	5	Immunization			5	bottle	5	body fluid
		6	Upper caste groups						Shree vaisnab			6	Cabin			6	dust/dirt	6	Needles/injections/cannula
									Om shanti			7	laboratory			7	gloves	7	medicines
								99	don’t know			8	OPD					8	radioactive			Q26
												9	CSSD		Q18	Q20		9	used gloves			4 others		1	Segregation of needles at source by nurses
												10	OT		3 others	4 others						incineration		2	Team work is needed for proper waste management
												11	ICU		before disposal	prevent staff from risk of getting infection						energy production from gyane waste		3	Regular training should be organised
					Kuppuswamy’s Socioeconomic Status Scale in context to Nepal							12	radiology (x-ray)			to segregate recycable materials			Q27	4 Others	segregation	recycled		4	Rotation of staff
		Q23			Graduate or Post-Graduate 6							13	emergency							Incineration/Burning		sterilization/autoclave		5	Healthcare waste management guidelines are not followed by healthcare staff
		1	red		Intermediate or Post-High-School Diploma 5															sanitary landfil				6	PPE should be used to protect against any kind of harm due to healthcare waste
		2	black		High School Certificate 4															awareness and education to patient and staff
		3	yellow		Middle School Certificate 3
		4	no any color coded bucket		Primary School or Literate 2						Family Income Per Month (in Rs)* Score										Housekeeping		Ward	OPD
		5	tin box		Illiterate 1						≥2000 12										Laundry		Paying	Gyane
					Occupation Score						1000 – 1999 10					KMC	Kanti all in yrs						Annex	medicine
					Profession 10						750 – 999 6					6 month							surgical
					Semi-Profession 6						500 – 749 4					4 month							NICU
					Clerical, Shop-owner, Farmer 5						300 – 499 3					1 year							oncology
					Skilled worker 4						101 – 299 2					3 month							medical
					Semi-skilled worker 3						≤100 1												burn
					Unskilled worker 2						Total Score Socioeconomic Class												observation
					Unemployed 1						26 – 29 Upper (I)												ortho
											16 – 25 Middle Upper Middle (II)
											11 – 15 Lower Middle (III)
											5 – 10 Lower Upper Lower (IV)
											< 5 Lower (V)
																	As per Nepal guideline 2014
																Q15	General (Non risk)
																	Biodegradable
																	Non biodegradable
																Q16	Risk
																	pathological
																	infectious
																	cytotoxic
																	pharmaceutical
																	other hazardous
